# Supplementary material for: Aphid secondary symbionts do not affect prey attractiveness to two species of predatory lady beetles
Source: PLoS One. 2017 Sep 7;12(9):e0184150. doi: 10.1371/journal.pone.0184150 (PMC5589206; doi:10.1371/journal.pone.0184150)
Supplement: S1 File — All raw data used in the analyses described in this manuscript. (XLSX) [file pone.0184150.s001.xlsx]

## Sheet: Kovacs_et_al_PLOS_One_data
Individual Type #	Trial #	Date	Left	Right	Choice: Yes=1 No=0	chosen	Chose	# APHIDS	SEX	SPECIES
13	1.1	11.5.2013	5AO	5AU	0	0	0	1	M	HA
23	1.1	11.5.2013	5AO	5AU	0	0	0	1	M	HA
9	1.1	11.5.2013	5AO	5AU	1	5AU	R	1	M	HA
12	1.1	11.5.2013	5AO	5AU	1	5AO	L	1	F	HA
14	1.1	11.5.2013	5AO	5AU	1	5AO	L	1	F	HA
18	1.1	11.5.2013	5AO	5AU	1	5AU	R	1	M	HA
24	1.1	11.5.2013	5AO	5AU	1	5AO	L	1	F	HA
26	1.1	11.5.2013	5AO	5AU	1	5AU	R	1	M	HA
27	1.1	11.5.2013	5AO	5AU	1	5AO	L	1	F	HA
28	1.1	11.5.2013	5AO	5AU	1	5AU	R	1	F	HA
12	2.1	11.11.2013	5AO	5AU	0	0	0	1	F	HA
28	2.1	11.11.2013	5AO	5AU	0	0	0	1	F	HA
9	2.1	11.11.2013	5AO	5AU	1	5AU	R	1	M	HA
13	2.1	11.11.2013	5AO	5AU	1	5AU	R	1	M	HA
14	2.1	11.11.2013	5AO	5AU	1	5AO	L	1	F	HA
18	2.1	11.11.2013	5AO	5AU	1	5AU	R	1	M	HA
23	2.1	11.11.2013	5AO	5AU	1	5AU	R	1	M	HA
24	2.1	11.11.2013	5AO	5AU	1	5AO	L	1	F	HA
26	2.1	11.11.2013	5AO	5AU	1	5AU	R	1	M	HA
27	2.1	11.11.2013	5AO	5AU	1	5AU	R	1	F	HA
12	3.1	11.12.2013	5AU	5AO	0	0	0	1	F	HA
13	3.1	11.12.2013	5AU	5AO	0	0	0	1	M	HA
18	3.1	11.12.2013	5AU	5AO	0	0	0	1	M	HA
26	3.1	11.12.2013	5AU	5AO	0	0	0	1	M	HA
9	3.1	11.12.2013	5AU	5AO	1	5AU	L	1	M	HA
14	3.1	11.12.2013	5AU	5AO	1	5AO	R	1	F	HA
23	3.1	11.12.2013	5AU	5AO	1	5AU	L	1	M	HA
24	3.1	11.12.2013	5AU	5AO	1	5AU	L	1	F	HA
27	3.1	11.12.2013	5AU	5AO	1	5AO	R	1	F	HA
28	3.1	11.12.2013	5AU	5AO	1	5AU	L	1	F	HA
13	4.1	11.15.2013	5AU	5AO	0	0	0	1	M	HA
23	4.1	11.15.2013	5AU	5AO	0	0	0	1	M	HA
24	4.1	11.15.2013	5AU	5AO	0	0	0	1	F	HA
27	4.1	11.15.2013	5AU	5AO	0	0	0	1	F	HA
28	4.1	11.15.2013	5AU	5AO	0	0	0	1	F	HA
9	4.1	11.15.2013	5AU	5AO	1	5AU	L	1	M	HA
14	4.1	11.15.2013	5AU	5AO	1	5AU	L	1	F	HA
18	4.1	11.15.2013	5AU	5AO	1	5AO	R	1	M	HA
26	4.1	11.15.2013	5AU	5AO	1	5AO	R	1	M	HA
27	1-10A-22	11.22.13	5AO	5AR		5AO	L	1	F	HA
18	1-10A-03	12.03.13	5AO	5AT	0	0	0	1	M	HA
18	1-10A-04	12.04.13	5AO	5AT		5AO	L	1	M	HA
27	1-10B-22	11.22.13	5AO	5AR		5AR	R	5	F	HA
27	1-10B-05	11.5.2013	5AO	5AU	1	5AU	R	5	F	HA
18	1-10B-03	12.03.13	5AO	5AT		5AO	L	5	M	HA
18	1-10B-04	12.04.13	5AO	5AT		5AO	L	5	M	HA
12	1-1A-22	11.22.13	5AO	5AR		5AO	L	1	F	HA
12	1-1A-03	12.03.13	5AO	5AT		5AO	L	1	F	HA
12	1-1A-04	12.04.13	5AO	5AT		5AT	R	1	F	HA
12	1-1B-22	11.22.13	5AO	5AR	0	0	0	5	F	HA
12	1-1B-05	11.5.2013	5AO	5AU	1	5AU	R	5	F	HA
12	1-1B-03	12.03.13	5AO	5AT		5AO	L	5	F	HA
12	1-1B-04	12.04.13	5AO	5AT		5AO	L	5	F	HA
14	1-2A-22	11.22.13	5AO	5AR	0	0	0	1	F	HA
14	1-2A-03	12.03.13	5AO	5AT		5AO	L	1	F	HA
14	1-2A-04	12.04.13	5AO	5AT	0	0	0	1	F	HA
14	1-2B-22	11.22.13	5AO	5AR		5AR	R	5	F	HA
18	1-2B-05	11.5.2013	5AO	5AU	1	5AU	R	5	M	HA
14	1-2B-03	12.03.13	5AO	5AT		5AT	R	5	F	HA
14	1-2B-04	12.04.13	5AO	5AT		5AT	R	5	F	HA
24	1-3A-22	11.22.13	5AO	5AR		5AR	R	1	F	HA
24	1-3A-03	12.03.13	5AO	5AT		5AO	L	1	F	HA
24	1-3A-04	12.04.13	5AO	5AT		5AT	R	1	F	HA
24	1-3B-22	11.22.13	5AO	5AR		5AO	L	5	F	HA
14	1-3B-05	11.5.2013	5AO	5AU	1	5AU	R	5	F	HA
24	1-3B-03	12.03.13	5AO	5AT		5AT	R	5	F	HA
24	1-3B-04	12.04.13	5AO	5AT	0	0	0	5	F	HA
9	1-4A-22	11.22.13	5AO	5AR		5AR	R	1	M	HA
9	1-4A-03	12.03.13	5AO	5AT		5AO	L	1	M	HA
9	1-4A-04	12.04.13	5AO	5AT		5AO	L	1	M	HA
9	1-4B-22	11.22.13	5AO	5AR	0	0	0	5	M	HA
24	1-4B-05	11.5.2013	5AO	5AU	1	5AO	L	5	F	HA
9	1-4B-03	12.03.13	5AO	5AT	0	0	0	5	M	HA
9	1-4B-04	12.04.13	5AO	5AT	0	0	0	5	M	HA
28	1-5A-22	11.22.13	5AO	5AR	0	0	0	1	F	HA
28	1-5A-03	12.03.13	5AO	5AT		5AT	R	1	F	HA
28	1-5A-04	12.04.13	5AO	5AT	0	0	0	1	F	HA
28	1-5B-22	11.22.13	5AO	5AR		5AO	L	5	F	HA
28	1-5B-05	11.5.2013	5AO	5AU	0	0	0	5	F	HA
28	1-5B-03	12.03.13	5AO	5AT		5AO	L	5	F	HA
28	1-5B-04	12.04.13	5AO	5AT		5AT	R	5	F	HA
18	1-6A-22	11.22.13	5AO	5AR		5AR	R	1	M	HA
27	1-6A-03	12.03.13	5AO	5AT	0	0	0	1	F	HA
27	1-6A-04	12.04.13	5AO	5AT		5AO	L	1	F	HA
18	1-6B-22	11.22.13	5AO	5AR		5AO	L	5	M	HA
13	1-6B-05	11.5.2013	5AO	5AU	0	0	0	5	M	HA
27	1-6B-03	12.03.13	5AO	5AT	0	0	0	5	F	HA
27	1-6B-04	12.04.13	5AO	5AT	0	0	0	5	F	HA
23	1-7A-22	11.22.13	5AO	5AR	0	0	0	1	M	HA
13	1-7A-03	12.03.13	5AO	5AT		5AO	L	1	M	HA
13	1-7A-04	12.04.13	5AO	5AT		5AT	R	1	M	HA
23	1-7B-22	11.22.13	5AO	5AR		5AR	R	5	M	HA
23	1-7B-05	11.5.2013	5AO	5AU	1	5AO	L	5	M	HA
13	1-7B-03	12.03.13	5AO	5AT		5AO	L	5	M	HA
13	1-7B-04	12.04.13	5AO	5AT		5AT	R	5	M	HA
26	1-8A-22	11.22.13	5AO	5AR		5AR	R	1	M	HA
26	1-8A-03	12.03.13	5AO	5AT		5AO	L	1	M	HA
26	1-8A-04	12.04.13	5AO	5AT		5AT	R	1	M	HA
26	1-8B-22	11.22.13	5AO	5AR	0	0	0	5	M	HA
26	1-8B-05	11.5.2013	5AO	5AU	1	5AO	L	5	M	HA
26	1-8B-03	12.03.13	5AO	5AT		5AO	L	5	M	HA
26	1-8B-04	12.04.13	5AO	5AT		5AO	L	5	M	HA
13	1-9A-22	11.22.13	5AO	5AR		5AR	R	1	M	HA
23	1-9A-03	12.03.13	5AO	5AT	0	0	0	1	M	HA
23	1-9A-04	12.04.13	5AO	5AT		5AT	R	1	M	HA
13	1-9B-22	11.22.13	5AO	5AR		5AO	L	5	M	HA
9	1-9B-05	11.5.2013	5AO	5AU	1	5AU	R	5	M	HA
23	1-9B-03	12.03.13	5AO	5AT	0	0	0	5	M	HA
23	1-9B-04	12.04.13	5AO	5AT		5AT	R	5	M	HA
27	2-10A-21	11.21.13	5AO	5AR		5AO	L	1	F	HA
27	2-10B-11	11.11.2013	5AO	5AU	1	5AO	L	5	F	HA
27	2-10B-21	11.21.13	5AO	5AR		5AR	R	5	F	HA
12	2-1A-21	11.21.13	5AO	5AR		5AR	R	1	F	HA
12	2-1B-11	11.11.2013	5AO	5AU	1	5AU	R	5	F	HA
12	2-1B-21	11.21.13	5AO	5AR		5AR	R	5	F	HA
14	2-2A-21	11.21.13	5AO	5AR		5AO	L	1	F	HA
18	2-2B-11	11.11.2013	5AO	5AU	1	5AU	R	5	M	HA
14	2-2B-21	11.21.13	5AO	5AR	0	0	0	5	F	HA
24	2-3A-21	11.21.13	5AO	5AR	0	0	0	1	F	HA
14	2-3B-11	11.11.2013	5AO	5AU	1	5AU	R	5	F	HA
24	2-3B-21	11.21.13	5AO	5AR		5AO	L	5	F	HA
9	2-4A-21	11.21.13	5AO	5AR		5AO	L	1	M	HA
24	2-4B-11	11.11.2013	5AO	5AU	1	5AU	R	5	F	HA
9	2-4B-21	11.21.13	5AO	5AR		5AR	R	5	M	HA
28	2-5A-21	11.21.13	5AO	5AR		5AR	R	1	F	HA
28	2-5B-11	11.11.2013	5AO	5AU	1	5AO	L	5	F	HA
28	2-5B-21	11.21.13	5AO	5AR	0	0	0	5	F	HA
18	2-6A-21	11.21.13	5AO	5AR		5AR	R	1	M	HA
13	2-6B-11	11.11.2013	5AO	5AU	1	5AO	L	5	M	HA
18	2-6B-21	11.21.13	5AO	5AR		5AR	R	5	M	HA
23	2-7A-21	11.21.13	5AO	5AR	0	0	0	1	M	HA
23	2-7B-11	11.11.2013	5AO	5AU	0	0	0	5	M	HA
23	2-7B-21	11.21.13	5AO	5AR	0	0	0	5	M	HA
26	2-8A-21	11.21.13	5AO	5AR		5AR	L	1	M	HA
26	2-8B-11	11.11.2013	5AO	5AU	1	5AO	L	5	M	HA
26	2-8B-21	11.21.13	5AO	5AR	0	0	0	5	M	HA
13	2-9A-21	11.21.13	5AO	5AR		5AO	L	1	M	HA
9	2-9B-11	11.11.2013	5AO	5AU	1	5AU	R	5	M	HA
13	2-9B-21	11.21.13	5AO	5AR		5AO	L	5	M	HA
27	3-10A-25	11.25.13	5AR	5AO		5AO	R	1	F	HA
27	3-10B-12	11.12.2013	5AU	5AO	1	5AO	R	5	F	HA
27	3-10B-25	11.25.13	5AR	5AO		5AO	R	5	F	HA
12	3-1A-25	11.25.13	5AR	5AO		5AO	R	1	F	HA
12	3-1B-12	11.12.2013	5AU	5AO	0	0	0	5	F	HA
12	3-1B-25	11.25.13	5AR	5AO	0	0	0	5	F	HA
14	3-2A-25	11.25.13	5AR	5AO	0	0	0	1	F	HA
14	3-2B-12	11.12.2013	5AU	5AO	0	0	0	5	F	HA
14	3-2B-25	11.25.13	5AR	5AO	0	0	0	5	F	HA
24	3-3A-25	11.25.13	5AR	5AO		5AO	R	1	F	HA
24	3-3B-12	11.12.2013	5AU	5AO	0	0	0	5	F	HA
24	3-3B-25	11.25.13	5AR	5AO		5AR	L	5	F	HA
9	3-4A-25	11.25.13	5AR	5AO		5AO	R	1	M	HA
9	3-4B-12	11.12.2013	5AU	5AO	1	5AO	R	5	M	HA
9	3-4B-25	11.25.13	5AR	5AO	0	0	0	5	M	HA
28	3-5A-25	11.25.13	5AR	5AO	0	0	0	1	F	HA
28	3-5B-12	11.12.2013	5AU	5AO	0	0	0	5	F	HA
28	3-5B-25	11.25.13	5AR	5AO	0	0	0	5	F	HA
18	3-6A-25	11.25.13	5AR	5AO		5AR	L	1	M	HA
18	3-6B-12	11.12.2013	5AU	5AO	1	5AO	R	5	M	HA
18	3-6B-25	11.25.13	5AR	5AO		5AO	R	5	M	HA
23	3-7A-25	11.25.13	5AR	5AO		5AR	L	1	M	HA
23	3-7B-12	11.12.2013	5AU	5AO	1	5AO	R	5	M	HA
23	3-7B-25	11.25.13	5AR	5AO		5AO	R	5	M	HA
26	3-8A-25	11.25.13	5AR	5AO		5AR	L	1	M	HA
26	3-8B-12	11.12.2013	5AU	5AO	1	5AO	R	5	M	HA
26	3-8B-25	11.25.13	5AR	5AO		5AO	R	5	M	HA
13	3-9A-25	11.25.13	5AR	5AO	0	0	0	1	M	HA
13	3-9B-12	11.12.2013	5AU	5AO	0	0	0	5	M	HA
13	3-9B-25	11.25.13	5AR	5AO	0	0	0	5	M	HA
27	4-10A-02	12.02.13	5AR	5AO		5AO	R	1	F	HA
18	4-10B-15	11.15.2013	5AU	5AO	1	5AU	L	5	M	HA
27	4-10B-02	12.02.13	5AR	5AO		5AO	R	5	F	HA
12	4-1A-02	12.02.13	5AR	5AO		5AO	R	1	F	HA
12	4-1B-02	12.02.13	5AR	5AO	0	0	0	5	F	HA
14	4-2A-02	12.02.13	5AR	5AO	0	0	0	1	F	HA
14	4-2B-25	11.15.2013	5AU	5AO	1	5AU	L	5	F	HA
14	4-2B-02	12.02.13	5AR	5AO	0	0	0	5	F	HA
24	4-3A-02	12.02.13	5AR	5AO		5AO	R	1	F	HA
24	4-3B-15	11.15.2013	5AU	5AO	1	5AU	L	5	F	HA
24	4-3B-02	12.02.13	5AR	5AO		5AR	L	5	F	HA
9	4-4A-02	12.02.13	5AR	5AO		5AO	R	1	M	HA
9	4-4B-15	11.15.2013	5AU	5AO	0	0	0	5	M	HA
9	4-4B-02	12.02.13	5AR	5AO	0	0	0	5	M	HA
28	4-5A-02	12.02.13	5AR	5AO	0	0	0	1	F	HA
28	4-5B-15	11.15.2013	5AU	5AO	0	0	0	5	F	HA
28	4-5B-02	12.02.13	5AR	5AO	0	0	0	5	F	HA
18	4-6A-02	12.02.13	5AR	5AO		5AR	L	1	M	HA
27	4-6B-15	11.15.2013	5AU	5AO	1	5AO	R	5	F	HA
18	4-6B-02	12.02.13	5AR	5AO		5AO	R	5	M	HA
23	4-7A-02	12.02.13	5AR	5AO		5AR	L	1	M	HA
13	4-7B-15	11.15.2013	5AU	5AO	0	0	0	5	M	HA
23	4-7B-02	12.02.13	5AR	5AO		5AO	R	5	M	HA
26	4-8A-02	12.02.13	5AR	5AO		5AR	L	1	M	HA
26	4-8B-15	11.15.2013	5AU	5AO	1	5AO	R	5	M	HA
26	4-8B-02	12.02.13	5AR	5AO		5AO	R	5	M	HA
13	4-9A-02	12.02.13	5AR	5AO	0	0	0	1	M	HA
23	4-9B-15	11.15.2013	5AU	5AO	0	0	0	5	M	HA
13	4-9B-02	12.02.13	5AR	5AO	0	0	0	5	M	HA
21	R1	3-25-14	5AR	5AO		5AO	R	1	F	HC
22	R1	3-25-14	5AR	5AO		5AR	L	1	M	HC
23	R1	3-25-14	5AR	5AO		5AR	L	1	F	HC
24	R1	3-25-14	5AR	5AO		5AR	L	1	F	HC
25	R1	3-25-14	5AR	5AO		5AR	L	1	F	HC
26	R1	3-25-14	5AR	5AO		5AR	L	1	F	HC
27	R1	3-25-14	5AR	5AO		5AR	L	1	M	HC
28	R1	3-25-14	5AR	5AO		5AO	R	1	F	HC
29	R1	3-25-14	5AR	5AO		5AR	L	1	M	HC
30	R1	3-25-14	5AR	5AO		5AO	R	1	M	HC
21	R1	3-25-14	5AO	5AR		5AR	R	1	F	HC
22	R1	3-25-14	5AO	5AR		5AO	L	1	M	HC
23	R1	3-25-14	5AO	5AR		5AO	L	1	F	HC
24	R1	3-25-14	5AO	5AR		5AO	L	1	F	HC
25	R1	3-25-14	5AO	5AR		5AO	L	1	F	HC
26	R1	3-25-14	5AO	5AR		5AO	L	1	F	HC
27	R1	3-25-14	5AO	5AR		5AR	R	1	M	HC
28	R1	3-25-14	5AO	5AR		5AR	R	1	F	HC
29	R1	3-25-14	5AO	5AR		5AO	L	1	M	HC
30	R1	3-25-14	5AO	5AR		5AR	R	1	M	HC
1	T1	3-25-14	5AT	5AO		5AO	R	1	F	HC
2	T1	3-25-14	5AT	5AO		5AO	R	1	F	HC
3	T1	3-25-14	5AT	5AO		5AO	R	1	F	HC
4	T1	3-25-14	5AT	5AO		5AO	R	1	M	HC
5	T1	3-25-14	5AT	5AO		5AT	L	1	F	HC
6	T1	3-25-14	5AT	5AO		5AO	R	1	F	HC
7	T1	3-25-14	5AT	5AO		5AO	R	1	F	HC
8	T1	3-25-14	5AT	5AO		5AO	R	1	M	HC
9	T1	3-25-14	5AT	5AO		5AT	L	1	F	HC
10	T1	3-25-14	5AT	5AO		5AT	L	1	M	HC
1	T1	3-25-14	5AO	5AT		5AT	R	1	F	HC
2	T1	3-25-14	5AO	5AT		5AT	R	1	F	HC
3	T1	3-25-14	5AO	5AT		5AO	L	1	F	HC
4	T1	3-25-14	5AO	5AT		5AT	R	1	M	HC
5	T1	3-25-14	5AO	5AT		5AT	R	1	F	HC
6	T1	3-25-14	5AO	5AT		5AT	R	1	F	HC
7	T1	3-25-14	5AO	5AT		5AT	R	1	F	HC
8	T1	3-25-14	5AO	5AT		5AO	L	1	M	HC
9	T1	3-25-14	5AO	5AT		5AT	R	1	F	HC
10	T1	3-25-14	5AO	5AT		5AO	L	1	M	HC
11	U1	3-25-14	5AU	5AO		5AO	R	1	M	HC
12	U1	3-25-14	5AU	5AO		5AO	R	1	M	HC
13	U1	3-25-14	5AU	5AO		5AO	R	1	M	HC
14	U1	3-25-14	5AU	5AO		5AU	L	1	M	HC
15	U1	3-25-14	5AU	5AO		5AU	L	1	F	HC
16	U1	3-25-14	5AU	5AO		5AO	R	1	F	HC
17	U1	3-25-14	5AU	5AO		5AO	R	1	M	HC
18	U1	3-25-14	5AU	5AO		5AU	L	1	M	HC
19	U1	3-25-14	5AU	5AO		5AU	L	1	F	HC
20	U1	3-25-14	5AU	5AO		5AO	R	1	M	HC
11	U2	3-25-14	5AO	5AU		5AU	R	1	M	HC
12	U2	3-25-14	5AO	5AU		5AO	L	1	M	HC
13	U2	3-25-14	5AO	5AU		5AO	L	1	M	HC
14	U2	3-25-14	5AO	5AU		5AO	L	1	M	HC
15	U2	3-25-14	5AO	5AU		5AO	L	1	F	HC
16	U2	3-25-14	5AO	5AU		5AU	L	1	F	HC
17	U2	3-25-14	5AO	5AU		5AU	R	1	M	HC
18	U2	3-25-14	5AO	5AU		5AO	L	1	M	HC
19	U2	3-25-14	5AO	5AU		5AO	L	1	F	HC
20	U2	3-25-14	5AO	5AU		5AU	R	1	M	HC
